# Supplementary material for: Oxacillin-Supplemented Mueller-Hinton Agar for In Vitro Inhibition of Ambler Class C β-Lactamases in Enterobacterales
Source: Antibiotics (Basel). 2025 Jun 18;14(6):616. doi: 10.3390/antibiotics14060616 (PMC12189709; doi:10.3390/antibiotics14060616)
Supplement: Supplementary file 1 [file antibiotics-14-00616-s001.zip]

Archive with 2 entries (2 files):
- antibiotics-3691267-supplementary.pdf
- antibiotics-3691267-Table S1.xlsx
