# Supplementary material for: Oxacillin-Supplemented Mueller-Hinton Agar for In Vitro Inhibition of Ambler Class C β-Lactamases in Enterobacterales
Source: Antibiotics (Basel). 2025 Jun 18;14(6):616. doi: 10.3390/antibiotics14060616 (PMC12189709; doi:10.3390/antibiotics14060616)
Supplement: Supplementary file 1 [file antibiotics-14-00616-s001.zip › antibiotics-3691267-Table S1.xlsx]

## Sheet: Table S1
No.	Species	Phenotype	Beta-lactamase content	Carbapenemase	Growth MHO300	Growth MHC250	synergy observed on MHA	synergy observed on MHO300	synergy observed on MHA	MHA ATM	MHA FOX	MHA ETP	MHA TIC	MHA TTC	MHA CAZ	MHA CTX	MHC250 ATM	MHC250 FOX	MHC250 ETP	MHC250 TIC	MHC250 TTC	MHC250 CAZ	MHC250 CTX	MHO300 ATM	MHO300 FOX	MHO300 ETP	MHO300 TIC	MHO300 TTC	MHO300 CAZ	MHO300 CTX	ATM MHC-MHA	ATM MHO-MHA	FOX MHC-MHA	FOX MHO-MHA	ETP MHC-MHA	ETP MHO-MHA	TIC MHC-MHA	TIC MHO-MHA	TTC MHC-MHA	TTC MHO-MHA	CAZ MHC-MHA	CAZ MHO-MHA	CTX MHC-MHA	CTX MHO-MHA
1	K. pneumoniae	PASE	SHV-28	-	Yes	Yes	NA	NA	C250	30	23	29	9	23	23	26	30	27	30	14	24	28	30	30	27	30	18	28	30	30	0	0	4	4	1	1	5	9	1	5	5	7	4	4
2	K. pneumoniae	BSPASE	TEM-1 + SHV-28	-	Yes	Yes	NA	NA	NA	6	13	22	6	6	8	6	6	12	22	6	6	7	6	6	12	22	6	6	8	6	0	0	-1	-1	0	0	0	0	0	0	-1	0	0	0
3	E. coli	BSPASE	TEM-1B	-	Yes	Yes	NA	NA	NA	27	8	6	6	6	25	29	30	10	8	6	6	26	31	30	7	8	6	6	25	30	3	3	2	-1	2	2	0	0	0	0	1	0	2	1
4	K. pneumoniae	ESBL	SHV-11	-	Yes	Yes	Yes	Yes	Yes	13	16	27	6	18	11	18	13	19	30	6	22	13	22	14	20	30	6	23	15	23	0	1	3	4	3	3	0	0	4	5	2	4	4	5
5	E. coli	ESBL	CTX-M-1	-	Yes	Yes	Yes	Yes	Yes	14	26	29	6	17	15	9	14	27	30	6	24	14	13	15	26	28	6	23	14	12	0	1	1	0	1	-1	0	0	7	6	-1	-1	4	3
6	E. coli	ESBL	CTX-M-3	-	Yes	Yes	Yes	Yes	Yes	21	8	30	6	20	18	15	25	27	32	6	32	25	20	22	22	30	6	28	24	19	4	1	19	14	2	0	0	0	12	8	7	6	5	4
7	K. pneumoniae	ESBL	CTX-M-3	-	Yes	Yes	Yes	Yes	Yes	21	25	28	6	18	20	18	20	24	29	6	17	21	17	21	25	30	6	20	22	19	-1	0	-1	0	1	2	0	0	-1	2	1	2	-1	1
8	E. coli	ESBL	CTX-M-14	-	Yes	Yes	Yes	Yes	Yes	24	27	31	6	20	22	17	25	30	30	6	30	26	23	25	29	30	6	30	26	22	1	1	3	2	-1	-1	0	0	10	10	4	4	6	5
9	K. pneumoniae	ESBL	CTX-M-14	-	Yes	Yes	Yes	Yes	Yes	22	24	28	6	20	21	17	24	27	31	6	22	24	23	24	27	31	6	23	25	22	2	2	3	3	3	3	0	0	2	3	3	4	6	5
10	E. coli	ESBL	CTX-M-15	-	Yes	Yes	Yes	Yes	Yes	12	25	25	6	16	12	7	12	25	28	6	18	11	9	14	26	28	6	17	15	13	0	2	0	1	3	3	0	0	2	1	-1	3	2	6
11	E. coli	ESBL	CTX-M-15	-	Yes	Yes	Yes	Yes	Yes	14	24	22	6	18	14	13	14	26	24	6	20	17	14	14	25	24	6	25	16	15	0	0	2	1	2	2	0	0	2	7	3	2	1	2
12	K. pneumoniae	ESBL	CTX-M-15	-	Yes	Yes	Yes	Yes	Yes	15	25	27	6	20	15	11	15	25	27	6	20	15	11	16	25	27	6	23	15	12	0	1	0	0	0	0	0	0	0	3	0	0	0	1
13	K. pneumoniae	ESBL	CTX-M-15	-	Yes	Yes	Yes	Yes	Yes	19	25	29	6	18	17	15	21	26	30	6	21	17	15	22	27	30	6	23	17	17	2	3	1	2	1	1	0	0	3	5	0	0	0	2
14	K. pneumoniae	ESBL	CTX-M-15	-	Yes	Yes	Yes	Yes	Yes	6	20	10	6	16	6	6	6	16	8	6	12	6	6	6	18	10	6	14	6	6	0	0	-4	-2	-2	0	0	0	-4	-2	0	0	0	0
15	E. cloacae	ESBL	VEB-1	-	Yes	Yes	Yes	Yes	Yes	9	8	30	6	10	6	17	9	12	30	6	12	6	18	10	14	30	6	14	8	18	0	1	4	6	0	0	0	0	2	4	0	2	1	1
16	E. coli	ESBL	CTX-M-15	-	Yes	Yes	No	No	No	6	16	14	6	15	6	6	6	16	14	6	21	6	6	6	16	15	6	22	6	6	0	0	0	0	0	1	0	0	6	7	0	0	0	0
17	K. pneumoniae	ESBL	CTX-M-15 + SHV-1	-	Yes	Yes	No	No	No	6	8	6	6	6	6	6	6	9	6	6	6	6	6	6	9	6	6	6	6	6	0	0	1	1	0	0	0	0	0	0	0	0	0	0
18	K. pneumoniae	ESBL	CTX-M-15 + SHV-11	-	Yes	Yes	Faint	Yes	Yes	6	12	13	6	9	6	6	6	13	14	6	11	6	6	6	11	14	6	11	6	6	0	0	1	-1	1	1	0	0	2	2	0	0	0	0
19	K. pneumoniae	ESBL	CTX-M-15 + TEM-1 + SHV-11	-	Yes	Yes	No	No	No	6	8	8	6	7	6	6	6	8	9	6	9	7	6	6	8	8	6	9	7	6	0	0	0	0	1	0	0	0	2	2	1	1	0	0
20	K. pneumoniae	ESBL	CTX-M-15 + TEM-1 + SHV-11	-	Yes	Yes	No	No	No	7	7	7	7	7	7	7	7	7	7	7	10	7	7	7	7	7	7	10	7	7	0	0	0	0	0	0	0	0	3	3	0	0	0	0
21	K. pneumoniae	ESBL	CTX-M-15 + TEM-1 + SHV-11	-	Yes	Yes	No	No	No	6	7	6	6	8	6	6	6	9	6	6	12	6	6	6	9	6	6	11	6	6	0	0	2	2	0	0	0	0	4	3	0	0	0	0
22	K. pneumoniae	ESBL	CTX-M-15 + TEM-1 + SHV-12	-	Yes	Yes	No	No	No	27	6	16	6	14	20	16	27	6	16	6	12	20	16	27	6	16	6	12	20	16	0	0	0	0	0	0	0	0	-2	-2	0	0	0	0
23	K. pneumoniae	ESBL	CTX-M-15 + TEM-1 + SHV-11	-	Yes	Yes	No	No	No	26	6	14	6	19	15	13	29	6	15	8	21	21	16	28	6	16	10	21	21	17	3	2	0	0	1	2	2	4	2	2	6	6	3	4
24	K. pneumoniae	ESBL	CTX-M-15 + TEM-1 + SHV-1 + OXA-1	-	Yes	Yes	No	No	No	6	6	6	6	6	6	6	6	8	6	6	7	6	6	6	8	6	6	7	6	6	0	0	2	2	0	0	0	0	1	1	0	0	0	0
25	K. pneumoniae	ESBL	CTX-M-15, TEM-1B, SHV-28	-	Yes	Yes	No	No	No	6	14	19	6	10	6	6	6	14	23	6	12	6	6	6	13	22	7	10	6	6	0	0	0	-1	4	3	0	1	2	0	0	0	0	0
26	K. pneumoniae	ESBL	CTX-M-15, TEM-1B, SHV-83	-	Yes	Yes	No	No	No	6	6	12	6	10	6	6	6	6	13	6	10	6	6	6	6	11	6	10	6	6	0	0	0	0	1	-1	0	0	0	0	0	0	0	0
27	K. pneumoniae	ESBL	CTX-M-14	-	Yes	Yes	Faint	Yes	Yes	21	24	24	6	9	20	15	21	26	24	6	13	22	19	21	26	24	6	14	23	18	0	0	2	2	0	0	0	0	4	5	2	3	4	3
28	E. coli	ESBL	CTX-M-2	-	Yes	Yes	Faint	Yes	Yes	15	24	23	6	9	19	10	19	26	25	6	16	22	14	19	26	25	6	18	23	15	4	4	2	2	2	2	0	0	7	9	3	4	4	5
29	K. oxytoca	ESBL	Hyper-K1 (OXY-2-8)	-	Yes	Yes	NA	NA	NA	6	23	29	6	9	19	17	6	24	29	6	7	19	18	6	23	26	6	7	18	17	0	0	1	0	0	-3	0	0	-2	-2	0	-1	1	0
30	K. pneumoniae	ESBL + BSPASE	CTX-M-15 + TEM-1 + SHV-1	-	Yes	Yes	No	No	No	6	8	6	6	7	6	6	6	8	6	6	7	6	6	6	8	6	6	8	6	6	0	0	0	0	0	0	0	0	0	1	0	0	0	0
31	K. pneumoniae	ESBL + BSPASE	CTX-M-15 + TEM-1 + SHV-1	-	Yes	Yes	Yes	Yes	Yes	14	22	22	6	9	15	6	17	22	24	6	14	16	10	16	21	24	6	13	15	9	3	2	0	-1	2	2	0	0	5	4	1	0	4	3
32	K. pneumoniae	ESBL + BSPASE	CTX-M-15 + SHV-28 + TEM-1	-	Yes	Yes	No	No	No	8	10	7	6	6	10	6	8	10	6	6	6	10	6	8	9	6	6	6	9	6	0	0	0	-1	-1	-1	0	0	0	0	0	-1	0	0
33	E. coli	ESBL Class D	OXA-1	-	Yes	Yes	No / NA	No / NA	No / NA	30	23	30	6	7	24	24	30	23	30	6	7	24	24	30	23	30	6	8	25	25	0	0	0	0	0	0	0	0	0	1	0	1	0	1
34	K. oxytoca	ESBL Class D	OXA-2-3	-	Yes	Yes	No / NA	No / NA	No / NA	6	18	24	6	6	16	12	6	16	22	6	6	17	12	6	17	22	6	6	17	13	0	0	-2	-1	-2	-2	0	0	0	0	1	1	0	1
35	E. cloacae	CASE	CASE	-	Yes	Yes	NA	NA	NA	30	11	29	29	30	28	30	30	28	30	30	30	30	30	30	26	30	30	30	30	30	0	0	17	15	1	1	1	1	0	0	2	2	0	0
36	E. cloacae	CASE	CASE	-	Yes	Yes	NA	NA	NA	30	13	27	26	30	24	28	30	14	30	29	30	28	30	30	14	30	28	28	28	30	0	0	1	1	3	3	3	2	0	-2	4	4	2	2
37	M. morganii	CASE	CASE	-	Yes	Yes	NA	NA	NA	26	16	28	23	23	18	16	30	26	30	30	30	30	30	29	25	30	29	28	29	29	4	3	10	9	2	2	7	6	7	5	12	11	14	13
38	E. coli	CASE plasmidic	CMY-2	-	Yes	Yes	NA	NA	NA	29	13	20	6	6	26	23	30	13	17	6	6	28	24	30	13	19	6	6	28	24	1	1	0	0	-3	-1	0	0	0	0	2	2	1	1
39	E. cloacae	CASE + ESBL	CASE + ESBL	-	Yes	Yes	Yes	Yes	Yes	17	26	28	6	16	16	11	22	26	29	6	17	19	16	21	26	28	6	17	18	16	5	4	0	0	1	0	0	0	1	1	3	2	5	5
40	E. cloacae	CASE + ESBL	CTX-M-15	-	Yes	Yes	Yes	Yes	Yes	22	8	26	6	22	21	14	23	11	27	6	22	20	16	21	16	26	6	27	20	17	1	-1	3	8	1	0	0	0	0	5	-1	-1	2	3
41	K. aerogenes	CASE + ESBL	TEM-24	-	Yes	Yes	No	Yes	Yes	10	6	19	6	10	6	19	15	17	26	6	16	6	27	12	14	24	6	13	6	24	5	2	11	8	7	5	0	0	6	3	0	0	8	5
42	E. cloacae	CASE + ESBL Class D	OXA-35 + ACT-6	-	Yes	Yes	No / NA	No / NA	No / NA	22	6	12	6	6	22	17	23	8	17	6	8	25	19	24	6	17	6	8	25	18	1	2	2	0	5	5	0	0	2	2	3	3	2	1
43	E. coli	HCASE	HCASE	-	Yes	Yes	NA	NA	NA	9	6	15	6	7	6	10	23	7	23	23	22	21	24	25	10	26	24	25	23	26	14	16	1	4	8	11	17	18	15	18	15	17	14	16
44	E. cloacae	HCASE	HCASE	-	Yes	Yes	NA	NA	NA	13	6	20	8	10	11	12	27	18	30	23	24	28	29	23	16	30	21	22	28	27	14	10	12	10	10	10	15	13	14	12	17	17	17	15
45	E. cloacae	HCASE	HCASE	-	Yes	Yes	NA	NA	NA	11	6	15	8	8	6	6	26	8	30	23	24	23	26	26	6	30	24	22	21	25	15	15	2	0	15	15	15	16	16	14	17	15	20	19
46	E. cloacae	HCASE	HCASE	-	Yes	Yes	NA	NA	NA	9	6	13	6	9	6	6	21	6	28	18	24	17	23	20	6	27	18	20	18	22	12	11	0	0	15	14	12	12	15	11	11	12	17	16
47	E. cloacae	HCASE	HCASE	-	Yes	Yes	NA	NA	NA	17	6	19	10	10	12	6	28	16	30	20	27	24	24	30	17	30	22	27	27	26	11	13	10	11	11	11	10	12	17	17	12	15	18	20
48	E. cloacae	HCASE	HCASE	-	Yes	Yes	NA	NA	NA	21	6	17	6	6	17	8	26	6	20	6	12	21	18	24	6	18	6	13	18	13	5	3	0	0	3	1	0	0	6	7	4	1	10	5
49	E. cloacae	HCASE	HCASE	-	Yes	Yes	NA	NA	NA	8	6	13	7	11	6	6	23	9	24	21	23	21	20	22	6	22	19	22	20	21	15	14	3	0	11	9	14	12	12	11	15	14	14	15
50	E. cloacae	HCASE	HCASE	-	Yes	Yes	NA	NA	NA	6	6	9	6	6	6	6	28	17	30	28	29	26	26	29	22	30	29	30	28	27	22	23	11	16	21	21	22	23	23	24	20	22	20	21
51	E. cloacae	HCASE	HCASE	-	Yes	Yes	NA	NA	NA	9	6	8	6	10	6	6	21	6	20	14	21	22	22	19	6	18	13	16	20	19	12	10	0	0	12	10	8	7	11	6	16	14	16	13
52	E. cloacae	HCASE	HCASE	-	Yes	Yes	NA	NA	NA	11	6	12	6	8	6	6	27	17	26	6	10	25	27	29	21	29	10	14	28	29	16	18	11	15	14	17	0	4	2	6	19	22	21	23
53	K. aerogenes	HCASE	HCASE	-	Yes	Yes	NA	NA	NA	18	6	17	15	17	12	19	30	16	28	30	30	29	30	30	14	29	29	28	28	29	12	12	10	8	11	12	15	14	13	11	17	16	11	10
54	E. aerogenes	HCASE	HCASE	-	Yes	Yes	NA	NA	NA	9	6	11	7	8	6	6	23	6	24	18	20	22	22	23	6	24	17	19	23	22	14	14	0	0	13	13	11	10	12	11	16	17	16	16
55	H. alvei	HCASE	HCASE	-	No	Faint	NA	NA	NA	15	6	30	6	9	6	6	30	13	30	24	28	17	18	30	30	30	30	30	30	30	15	15	7	24	0	0	18	24	19	21	11	24	12	24
56	S. marcescens	HCASE	HCASE	-	Yes	Yes	NA	NA	NA	28	6	21	19	15	28	21	30	6	30	23	22	30	30	30	6	30	26	25	30	30	2	2	0	0	9	9	4	7	7	10	2	2	9	9
57	E. cloacae	HCASE	HCASE	-	Yes	Yes	NA	NA	NA	11	6	20	6	8	6	11	21	10	29	16	19	19	24	20	7	27	14	15	16	22	10	9	4	1	9	7	10	8	11	7	13	10	13	11
58	E. coli	HCASE plasmidic	DHA-1	-	No	No	NA	NA	NA	29	10	31	24	26	23	28	30	30	30	30	30	30	30	30	30	30	30	30	30	30	1	1	20	20	-1	-1	6	6	4	4	7	7	2	2
59	E. coli	HCASE plasmidic	ACC-1	-	Faint	Faint	NA	NA	NA	21	22	26	18	19	6	15	30	30	30	30	30	30	30	30	30	30	30	30	30	30	9	9	8	8	4	4	12	12	11	11	24	24	15	15
60	K. pneumoniae	HCASE plasmidic	DHA-2	-	Yes	Yes	NA	NA	NA	16	14	23	13	10	7	18	28	24	30	17	23	24	30	30	30	30	30	30	30	30	12	14	10	16	7	7	4	17	13	20	17	23	12	12
61	P. mirabilis	HCASE plasmidic	ACC-1	-	Yes	Yes	NA	NA	NA	30	24	28	10	26	16	20	30	30	30	15	30	30	30	30	27	30	12	30	30	30	0	0	6	3	2	2	5	2	4	4	14	14	10	10
62	K. pneumoniae	HCASE plasmidic	SHV + DHA-1	-	Yes	Yes	NA	NA	NA	6	6	16	6	12	6	6	6	10	19	6	19	6	6	6	9	19	6	19	6	6	0	0	4	3	3	3	0	0	7	7	0	0	0	0
63	K. pneumoniae	HCASE + BSPASE	HCASE (CMY-16), TEM-1B, SHV-11	-	Yes	Yes	NA	NA	NA	6	6	16	6	11	6	6	6	8	18	6	16	6	6	6	8	18	6	16	6	6	0	0	2	2	2	2	0	0	5	5	0	0	0	0
64	E. coli	HCASE + ESBL	CTX-M-14	-	Yes	Yes	Yes	Yes	Yes	21	26	30	6	20	21	13	25	30	35	6	30	25	19	25	29	31	6	27	24	19	4	4	4	3	5	1	0	0	10	7	4	3	6	6
65	K. pneumoniae	HCASE + ESBL	LEN16 (99,65%), CTX-M-1	-	Yes	Yes	No	Faint	Faint	6	6	14	6	8	7	6	6	6	17	7	9	7	6	6	6	17	6	9	6	6	0	0	0	0	3	3	1	0	1	1	0	-1	0	0
66	E. cloacae	HCASE + ESBL	HCASE + ESBL	-	Yes	Yes	No	Yes	Yes	6	6	21	6	10	6	6	6	8	24	6	18	6	6	6	7	23	6	18	6	6	0	0	2	1	3	2	0	0	8	8	0	0	0	0
67	E. cloacae	HCASE + ESBL	HCASE + CTX-M-15	-	Yes	Yes	Yes	Yes	Yes	9	6	27	6	16	9	6	9	7	27	6	18	9	6	9	6	27	6	18	9	6	0	0	1	0	0	0	0	0	2	2	0	0	0	0
68	E. cloacae	HCASE + ESBL	HCASE + CTX-M-15	-	Yes	Yes	Yes	Yes	Yes	15	6	29	6	20	13	7	17	12	30	6	21	13	10	16	11	30	6	23	16	10	2	1	6	5	1	1	0	0	1	3	0	3	3	3
69	E. cloacae	HCASE + ESBL	HCASE + CTX-M-15	-	Yes	Yes	Yes	Yes	Yes	12	12	28	6	21	13	10	12	9	29	6	20	12	8	11	7	30	6	20	10	8	0	-1	-3	-5	1	2	0	0	-1	-1	-1	-3	-2	-2
70	C. freundii	HCASE + ESBL	HCASE + TEM-3	-	Yes	Yes	No	Inconclusive / Faint	Inconclusive / Faint	11	6	14	6	12	6	9	15	6	20	6	18	9	14	15	6	19	6	17	11	13	4	4	0	0	6	5	0	0	6	5	3	5	5	4
71	E. cloacae	HCASE + ESBL	HCASE + ESBL	-	Yes	Yes	Yes	Yes	Yes	7	13	16	6	9	8	6	10	12	26	6	12	11	6	9	14	26	6	13	11	6	3	2	-1	1	10	10	0	0	3	4	3	3	0	0
72	E. cloacae	HCASE + ESBL + BSPASE	HCASE (ACT-7 like), TEM-1B, CTX-M-15	-	Yes	Yes	No	Faint	Faint	6	6	23	6	6	6	6	6	7	26	6	7	6	6	6	7	25	6	7	6	6	0	0	1	1	3	2	0	0	1	1	0	0	0	0
73	E. coli	Carbapenemase	NDM-1 + OXA-1 + OXA-10 + CMY-16 + TEM-1	NDM-1	Yes	Yes	NA	NA	NA	15	12	19	6	6	6	11	15	13	22	6	6	6	12	16	15	23	6	6	6	13	0	1	1	3	3	4	0	0	0	0	0	0	1	2
74	E. coli	Carbapenemase	NDM-1 + OXA-1 + TEM-1	NDM-1	Yes	Yes	NA	NA	NA	30	12	18	6	6	6	10	30	16	21	6	6	6	10	30	16	21	6	6	6	12	0	0	4	4	3	3	0	0	0	0	0	0	0	2
75	E. coli	Carbapenemase	NDM-4 + CTX-M-15 + CMY-6	NDM-4	Yes	Yes	NA	NA	NA	6	6	7	6	6	6	6	6	6	7	6	6	6	6	6	6	7	6	6	6	6	0	0	0	0	0	0	0	0	0	0	0	0	0	0
76	K. pneumoniae	Carbapenemase	NDM-1 + OXA-1 + SHV-11	NDM-1	Yes	Yes	NA	NA	NA	30	6	14	6	6	6	6	30	6	17	6	6	6	8	30	6	17	6	6	6	8	0	0	0	0	3	3	0	0	0	0	0	0	2	2
77	K. pneumoniae	Carbapenemase	NDM-1 + OXA-1 + CTX-M-15 + TEM-1 + SHV-28 + OXA-9 + CMY-6	NDM-1	Yes	Yes	NA	NA	NA	6	6	14	6	6	6	6	7	6	15	6	6	6	7	8	6	16	6	6	6	8	1	2	0	0	1	2	0	0	0	0	0	0	1	2
78	P. stuartii	Carbapenemase	NDM-1 + OXA-1 + CMY-6 + TEM-1	NDM-1	Yes	Yes	NA	NA	NA	23	15	17	7	17	6	6	30	23	21	13	13	6	6	29	23	21	16	18	9	9	7	6	8	8	4	4	6	9	-4	1	0	3	0	3
79	P. rettgeri	Carbapenemase	NDM-1 + CTX-M-15	NDM-1	Yes	Yes	NA	NA	NA	30	18	23	6	17	6	6	30	21	25	6	18	6	9	30	19	22	6	18	6	10	0	0	3	1	2	-1	0	0	1	1	0	0	3	4
80	K. pneumoniae	Carbapenemase	VIM-1 + SHV-5	VIM-1	Yes	Yes	NA	NA	NA	9	7	17	6	6	6	11	8	7	17	6	6	6	11	8	7	18	6	6	6	11	-1	-1	0	0	0	1	0	0	0	0	0	0	0	0
81	E. cloacae	Carbapenemase	VIM-1 + SHV-70	VIM-1	Yes	Yes	NA	NA	NA	10	6	19	6	6	8	7	10	8	23	6	9	10	9	11	9	24	6	12	11	10	0	1	2	3	4	5	0	0	3	6	2	3	2	3
82	E. cloacae	Carbapenemase	VIM-4 + CTX-M-15 + TEM-1 + SHV-31	VIM-4	Yes	Yes	NA	NA	NA	7	6	12	6	6	6	6	12	6	14	6	6	7	8	15	6	15	6	6	8	7	5	8	0	0	2	3	0	0	0	0	1	2	2	1
83	K. pneumoniae	Carbapenemase	IMP-8 + SHV -12	IMP-8	Yes	Yes	NA	NA	NA	6	6	21	6	14	6	13	6	6	24	6	12	6	15	6	6	22	6	15	6	6	0	0	0	0	3	1	0	0	-2	1	0	0	2	-7
84	E. cloacae	Carbapenemase	IMP-8	IMP-8	Yes	Yes	NA	NA	NA	30	6	22	6	8	6	11	30	6	23	6	11	6	13	30	6	24	6	12	6	14	0	0	0	0	1	2	0	0	3	4	0	0	2	3
85	E. cloacae	Carbapenemase	GIM-1	GIM-1	Yes	Yes	NA	NA	NA	14	6	15	6	11	6	6	16	6	14	6	11	6	6	16	6	15	6	12	6	6	2	2	0	0	-1	0	0	0	0	1	0	0	0	0
86	E. coli	Carbapenemase	KPC-2	KPC-2	Yes	Yes	NA	NA	NA	14	20	19	6	11	18	19	15	21	22	6	10	18	20	12	17	19	6	15	17	13	1	-2	1	-3	3	0	0	0	-1	4	0	-1	1	-6
87	E. coli	Carbapenemase	KPC-2 + TEM-1 + OXA-9	KPC-2	Yes	Yes	NA	NA	NA	13	16	16	6	11	16	11	14	15	19	6	11	18	12	11	14	16	6	10	15	6	1	-2	-1	-2	3	0	0	0	0	-1	2	-1	1	-5
88	K. pneumoniae	Carbapenemase	KPC-2 + SHV-11	KPC-2	Yes	Yes	NA	NA	NA	6	8	6	6	6	6	11	6	7	6	6	6	6	10	6	7	6	6	6	6	9	0	0	-1	-1	0	0	0	0	0	0	0	0	-1	-2
89	E. cloacae	Carbapenemase	KPC-2 + TEM-1 + OXA-1	KPC-2	Yes	Yes	NA	NA	NA	6	7	12	6	7	6	6	6	9	16	6	10	6	9	6	9	15	6	9	6	8	0	0	2	2	4	3	0	0	3	2	0	0	3	2
90	E. cloacae	Carbapenemase	KPC-2 + TEM-1 + SHV-11	KPC-2	Yes	Yes	NA	NA	NA	6	6	17	6	8	6	15	6	6	19	6	8	6	16	6	6	19	6	8	6	15	0	0	0	0	2	2	0	0	0	0	0	0	1	0
91	E. cloacae	Carbapenemase	KPC-2 + TEM-3	KPC-2	Yes	Yes	NA	NA	NA	9	7	17	6	9	6	7	14	11	20	6	13	16	18	14	9	20	6	12	16	18	5	5	4	2	3	3	0	0	4	3	10	10	11	11
92	E. cloacae	Carbapenemase	IMI-1	IMI-1	Yes	Yes	NA	NA	NA	25	6	6	20	23	22	25	28	6	17	25	29	30	30	30	6	29	30	30	30	30	3	5	0	0	11	23	5	10	6	7	8	8	5	5
93	E. asburiae	Carbapenemase	IMI-2	IMI-2	Yes	Yes	NA	NA	NA	21	7	6	11	23	26	29	26	7	8	12	28	28	30	28	8	10	15	29	30	30	5	7	0	1	2	4	1	4	5	6	2	4	1	1
94	E. asburiae	Carbapenemase	IMI-2	IMI-2	Yes	Yes	NA	NA	NA	26	6	13	17	24	22	24	30	6	16	18	28	27	30	30	6	19	17	29	30	30	4	4	0	0	3	6	1	0	4	5	5	8	6	6
95	E. cloacae	Carbapenemase	NmcA	NmcA	Yes	Yes	NA	NA	NA	24	6	6	13	24	25	29	30	6	24	18	30	30	30	30	6	30	30	30	30	30	6	6	0	0	18	24	5	17	6	6	5	5	1	1
96	E. cloacae	Carbapenemase	GES-5	GES-5	Yes	Yes	NA	NA	NA	6	6	12	6	9	6	14	6	6	14	6	12	6	14	6	6	12	6	10	6	13	0	0	0	0	2	0	0	0	3	1	0	0	0	-1
97	E. cloacae	Carbapenemase	FRI-1	FRI-1	Yes	Yes	NA	NA	NA	6	6	9	6	6	18	23	6	6	10	6	6	18	23	6	6	10	6	6	17	22	0	0	0	0	1	1	0	0	0	0	0	-1	0	-1
98	K. pneumoniae	Carbapenemase	OXA-48	OXA-48	Yes	Yes	NA	NA	NA	18	13	14	6	6	23	12	19	13	14	6	6	23	13	21	14	15	6	6	24	15	1	3	0	1	0	1	0	0	0	0	0	1	1	3
99	E. cloacae	Carbapenemase	OXA-48 + TEM-1 + CTX-M-15 + OXA-1	OXA-48	Yes	Yes	NA	NA	NA	10	6	11	6	6	12	6	9	6	11	6	6	11	6	10	6	12	6	6	12	6	-1	0	0	0	0	1	0	0	0	0	-1	0	0	0
100	E. cloacae	Carbapenemase	OXA-48 + SHV-5	OXA-48	Yes	Yes	NA	NA	NA	6	6	16	6	6	6	11	6	7	18	6	6	6	13	6	7	18	6	6	6	13	0	0	1	1	2	2	0	0	0	0	0	0	2	2
101	E. coli	Carbapenemase	OXA-181	OXA-181	Yes	Yes	NA	NA	NA	27	22	19	6	6	22	25	27	21	20	6	6	23	26	27	21	21	6	7	23	26	0	0	-1	-1	1	2	0	0	0	1	1	1	1	1
102	K. pneumoniae	Carbapenemase	OXA-181 + SHV-11 + CTXM-15 + OXA-1	OXA-181	Yes	Yes	NA	NA	NA	27	19	17	6	6	23	26	30	19	20	6	6	24	27	30	19	16	6	6	25	29	3	3	0	0	3	-1	0	0	0	0	1	2	1	3
103	E. coli	Carbapenemase	OXA-204 + CMY-4+ CTX-M-15 + OXA-1	OXA-204	Yes	Yes	NA	NA	NA	12	15	22	6	6	9	10	12	16	22	6	6	10	10	13	17	22	6	6	11	11	0	1	1	2	0	0	0	0	0	0	1	2	0	1
104	K. pneumoniae	Carbapenemase	OXA-204 + SHV-28 + TEM-1 + CTX-M-15	OXA-204	Yes	Yes	NA	NA	NA	7	16	18	6	6	7	7	7	15	18	6	6	7	7	8	16	19	6	6	8	8	0	1	-1	0	0	1	0	0	0	0	0	1	0	1
105	K. pneumoniae	Carbapenemase	OXA-232 +SHV-1 + TEM-1 + CTX-M-15 + OXA-1	OXA-232	Yes	Yes	NA	NA	NA	6	6	7	6	6	6	6	6	6	7	6	6	6	6	6	6	7	6	6	6	6	0	0	0	0	0	0	0	0	0	0	0	0	0	0
106	E. coli	Carbapenemase	OXA-244 + TEM-1 + CMY-2	OXA-244	Yes	Yes	NA	NA	NA	30	14	18	6	6	24	28	30	14	18	6	6	24	28	30	14	18	6	6	24	28	0	0	0	0	0	0	0	0	0	0	0	0	0	0
107	E. coli	Carbapenemase	OXA-244 + TEM-1 + CMY-2	OXA-244	Yes	Yes	NA	NA	NA	20	10	16	6	6	14	15	24	14	17	6	6	16	19	23	14	17	6	6	16	18	4	3	4	4	1	1	0	0	0	0	2	2	4	3
108	P. mirabilis	Carbapenemase	OXA-23	OXA-23	Yes	Yes	NA	NA	NA	30	28	28	8	16	30	30	30	29	30	9	18	30	30	30	30	30	10	20	30	30	0	0	1	2	2	2	1	2	2	4	0	0	0	0
109	P. mirabilis	Carbapenemase	OXA-58	OXA-58	Yes	Yes	NA	NA	NA	30	23	25	6	8	29	30	30	25	26	6	9	30	30	30	25	26	6	9	30	30	0	0	2	2	1	1	0	0	1	1	1	1	0	0
110	E. cloacae	Carbapenemase	NmcA	NmcA	Yes	Yes	NA	NA	NA	27	6	17	22	24	22	23	30	13	30	30	30	30	30	30	8	30	30	30	30	30	3	3	7	2	13	13	8	8	6	6	8	8	7	7
111	E. cloacae	Carbapenemase	IMI-17	IMI-17	Yes	Yes	NA	NA	NA	25	10	16	19	24	25	27	28	15	18	20	30	30	30	25	9	26	21	30	30	30	3	0	5	-1	2	10	1	2	6	6	5	5	3	3
112	E. cloacae	Carbapenemase	IMI-17	IMI-17	Yes	Yes	NA	NA	NA	26	6	11	22	28	27	30	28	11	18	21	30	30	30	23	6	16	26	30	30	30	2	-3	5	0	7	5	-1	4	2	2	3	3	0	0
113	E. cloacae	Carbapenemase	IMI-17	IMI-17	Yes	Yes	NA	NA	NA	24	6	12	19	27	28	30	25	8	14	22	30	30	30	25	6	16	20	30	30	30	1	1	2	0	2	4	3	1	3	3	2	2	0	0
114	E. coli ATCC 25922	WT	WT	-	Faint	Faint	NA	NA	NA	30	26	30	26	27	29	30	30	30	30	30	30	30	30	30	30	30	30	30	30	30	0	0	4	4	0	0	4	4	3	3	1	1	0	0
	PASE = penicillinase
	BSPASE = broad-spectrum PASE
	ESBL = extended spectrum beta-lactamase
	CASE = cephalosporinase
	HCASE = hyper-cephalosporinase
	NA = not applicable
	MHA = Mueller-Hinton Agar
	MHC250 = Mueller-Hinton Agar supplemented with 250 mg/L cloxacillin
	MHO300 = Mueller-Hinton Agar supplemented with 300 mg/L oxacillin
	ATM = aztreonam (30 µg)
	CAZ = ceftazidime (10 µg)
	CTX = cefotaxime (5 µg)
	ETP = ertapenem (10 µg)
	FOX = cefoxitin (30 µg)
	TIC = ticarcillin (75 µg)
	TCC = ticarcillin/clavulanic acid (75/10 µg)
	WT = Wild-Type
